# Supplementary material for: Multi-epitope vaccine against drug-resistant strains of Mycobacterium tuberculosis: a proteome-wide subtraction and immunoinformatics approach
Source: Genomics Inform. 2023 Sep 27;21(3):e42. doi: 10.5808/gi.23021 (PMC10584640; doi:10.5808/gi.23021)
Supplement: Supplementary Table 4. — Screening of cytotoxic T lymphocyte (CTL) epitopes [file gi-23021-Supplementary-Table-4.xlsx]

## Sheet: Sheet1 (CTL)
Supplementary Table 4. Screening of cytotoxic T lymphocyte (CTL) epitopes
Numer	SuperType	Start	Epitope	Immunogenic score	Vaxijen score	Topology	AllerTop	Toxinpred	Epitope Score
1	A2	23	MIHAFAVPI	0.22906	1.0661	Outside	Non Allergen	Non Toxic	0.8973
2	B39	24	IHAFAVPII	0.27586	1.011	Outside	Non Allergen	Non Toxic	1.1122
3	B39	25	HAFAVPIIL	0.29721	1.1635	Outside	Non Allergen	Non Toxic	1.0599
	B58	25	HAFAVPIIL	0.29721	1.1635	Outside	Non Allergen	Non Toxic	1.0098
4	B58	27	FAVPIILGW	0.26756	1.1881	Outside	Non Allergen	Non Toxic	1.9572
5	A2	41	VVTVFVPSL	0.10098	0.836	Outside	Non Allergen	Non Toxic	0.8707
6	A24	207	TVAVIFIML	0.30376	1.5332	Outside	Non Allergen	Non Toxic	0.7852
	B39	207	TVAVIFIML	0.30376	1.5332	Outside	Non Allergen	Non Toxic	0.7715
7	A2	209	AVIFIMLLL	0.10946	2.1001	Outside	Non Allergen	Non Toxic	0.9581
	A26	209	AVIFIMLLL	0.10946	2.1001	Outside	Non Allergen	Non Toxic	1.263
8	A2	221	SIITVVLLL	0.14548	0.5153	Outside	Non Allergen	Non Toxic	1.0733
	A24	221	SIITVVLLL	0.14548	0.5153	Outside	Non Allergen	Non Toxic	0.8864
	A26	221	SIITVVLLL	0.14548	0.5153	Outside	Non Allergen	Non Toxic	1.4972
9	A2	224	TVVLLLITV	0.116	0.5403	Outside	Non Allergen	Non Toxic	0.76
10	A2	228	LLITVGVEL	0.2477	0.72	Outside	Non Allergen	Non Toxic	1.1056
	B62	228	LLITVGVEL	0.2477	0.72	Outside	Non Allergen	Non Toxic	0.9421
11	A2	251	AIGLTTFAV	0.19584	0.4455	Outside	Non Allergen	Non Toxic	0.9348
12	B62	253	GLTIAGATF	0.27222	0.8541	Outside	Non Allergen	Non Toxic	1.1166
	A2	253	GLTTFAVSL	0.14067	0.5004	Outside	Non Allergen	Non Toxic	1.0869
12	B62	314	AGATFCLSF	0.00899	1.4366	Outside	Non Allergen	Non Toxic	0.8737
14	A2	339	MLVAVAVAL	0.1875	0.5106	Outside	Non Allergen	Non Toxic	1.1012
	B8	339	MLVAVAVAL	0.1875	0.5106	Outside	Non Allergen	Non Toxic	1.1709
	B62	339	MLVAVAVAL	0.1875	0.5106	Outside	Non Allergen	Non Toxic	1.1259
15	B7	341	VAVAVALTL	0.14312	0.8126	Outside	Non Allergen	Non Toxic	0.836
	B58	341	VAVAVALTL	0.14312	0.8126	Outside	Non Allergen	Non Toxic	1.3873
16	A2	380	VVVRWPLPV	0.2549	1.98	Outside	Non Allergen	Non Toxic	0.8468
17	B27	382	VRWPLPVLV	0.06786	1.5016	Outside	Non Allergen	Non Toxic	0.9219
18	A26	490	TSIPFQISM	0.05266	1.3722	Outside	Non Allergen	Non Toxic	0.9163
	B58	490	TSIPFQISM	0.05266	1.3722	Outside	Non Allergen	Non Toxic	1.4397
	B62	490	TSIPFQISM	0.05266	1.3722	Outside	Non Allergen	Non Toxic	0.7964
19	B58	587	YGIPICWSF	0.20117	1.2832	Outside	Non Allergen	Non Toxic	1.5527
	B62	587	YGIPICWSF	0.20117	1.2832	Outside	Non Allergen	Non Toxic	1.1038
20	B39	708	GHAARFIIL	0.40275	0.4126	Outside	Non Allergen	Non Toxic	1.8811
21	B44	764	SEGAQWDLL	0.15832	1.2839	Outside	Non Allergen	Non Toxic	1.3803
22	A2	767	AQWDLLIAA	0.20816	1.2411	Outside	Non Allergen	Non Toxic	0.9827
23	A24	768	QWDLLIAAI	0.1664	1.4567	Outside	Non Allergen	Non Toxic	0.8239
24	A2	780	CLIFIIMLI	0.2612	2.0788	Outside	Non Allergen	Non Toxic	1.0094
25	A2	781	LIFIIMLII	0.20462	2.7656	Outside	Non Allergen	Non Toxic	0.8207
26	B7	799	IVGTVALSL	0.02107	0.5127	Outside	Non Allergen	Non Toxic	0.862
27	B58	805	LSLGASFGL	0.03147	1.0724	Outside	Non Allergen	Non Toxic	1.2551
28	A2	814	SVLLWQHIL	0.19696	0.5444	Outside	Non Allergen	Non Toxic	0.8485
	B39	814	SVLLWQHIL	0.19696	0.5444	Outside	Non Allergen	Non Toxic	0.9369
29	A2	815	VLLWQHILA	0.24278	0.8032	Outside	Non Allergen	Non Toxic	0.8547
30	A2	816	LLWQHILAI	0.12562	1.0663	Outside	Non Allergen	Non Toxic	1.3328
	B8	816	LLWQHILAI	0.12562	1.0663	Outside	Non Allergen	Non Toxic	0.8512
31	A2	821	ILAIHLHWL	0.3244	2.2074	Outside	Non Allergen	Non Toxic	1.056
32	B8	853	FKQEIGAGL	0.27747	0.6908	Outside	Non Allergen	Non Toxic	0.7543
	B27	853	FKQEIGAGL	0.27747	0.6908	Outside	Non Allergen	Non Toxic	0.7914
	B39	853	FKQEIGAGL	0.27747	0.6908	Outside	Non Allergen	Non Toxic	0.9907
33	A2	908	GLLFDTLIV	0.24074	0.4959	Outside	Non Allergen	Non Toxic	1.2122
34	A3	909	LLFDTLIVR	0.22412	1.0074	Outside	Non Allergen	Non Toxic	1.1261
35	B58	925	AALLGRWFW	0.3223	1.3314	Outside	Non Allergen	Non Toxic	1.1121
36	B8	928	LGRWFWWPL	0.74266	2.2406	Outside	Non Allergen	Non Toxic	1.0364
