# Supplementary material for: Multi-epitope vaccine against drug-resistant strains of Mycobacterium tuberculosis: a proteome-wide subtraction and immunoinformatics approach
Source: Genomics Inform. 2023 Sep 27;21(3):e42. doi: 10.5808/gi.23021 (PMC10584640; doi:10.5808/gi.23021)
Supplement: Supplementary Table 5. — Screening of helper T lymphocyte (HTL) epitopes [file gi-23021-Supplementary-Table-5.xlsx]

## Sheet: Sheet1
	Supplementary Table 5. Screening of helper T lymphocyte (HTL) epitopes
Number	Mice Allele	Start	end	Peptide	IFN-y	Vaxijen Score	Topology	Allergen	AllerTop
1	H2-IAb	19	33	FIARMIHAFAVPIIL	Pos	0.728	Outside	Non Allergen	Non Toxic
2	H2-IAb	21	35	ARMIHAFAVPIILGW	Pos	0.8624	Outside	Non Allergen	Non Toxic
3	H2-IAb	377	391	VGTVVVRWPLPVLVA	Pos	1.1191	Outside	Non Allergen	Non Toxic
4	H2-IAb	878	892	NAGLVFAVTMASMAV	Pos	0.4601	Outside	Non Allergen	Non Toxic
5	H2-IAb	879	893	AGLVFAVTMASMAVS	Pos	0.5531	Outside	Non Allergen	Non Toxic
6	H2-IAb	880	894	GLVFAVTMASMAVSD	Pos	0.511	Outside	Non Allergen	Non Toxic
7	H2-IAb	881	895	LVFAVTMASMAVSDL	Pos	0.4897	Outside	Non Allergen	Non Toxic
8	H2-IAb	912	926	DTLIVRSFMTPSIAA	Pos	0.4027	Outside	Non Allergen	Non Toxic
9	H2-IEd	925	939	AALLGRWFWWPLRVR	Pos	1.6334	Outside	Non Allergen	Non Toxic
10	H2-IEd	926	940	ALLGRWFWWPLRVRS	Pos	1.6201	Outside	Non Allergen	Non Toxic
11	H2-IEd	927	941	LLGRWFWWPLRVRSR	Pos	1.6188	Outside	Non Allergen	Non Toxic
12	H2-IEd	928	942	LGRWFWWPLRVRSRP	Pos	1.3281	Outside	Non Allergen	Non Toxic
