# Supplementary material for: Multi-epitope vaccine against drug-resistant strains of Mycobacterium tuberculosis: a proteome-wide subtraction and immunoinformatics approach
Source: Genomics Inform. 2023 Sep 27;21(3):e42. doi: 10.5808/gi.23021 (PMC10584640; doi:10.5808/gi.23021)
Supplement: Supplementary Table 6. — Screening of B-cell lymphocyte (BCL) epitopes [file gi-23021-Supplementary-Table-6.xlsx]

## Sheet: Sheet1
Supplementary Table 6. Screening of B-cell lymphocyte (BCL) epitopes
Start position	Sequence	Score	Vaxijen Score	AllerTop	ToxinPred
932	FWWPLRVRSRPARTPTVPSE	0.79	1.3339	Non Allergen	Non Toxic
491	SIPFQISMQNAGQLQTIKYQ	0.53	0.9437	Non Allergen	Non Toxic
481	RPEGTTMDHTSIPFQISMQN	0.54	0.8926	Non Allergen	Non Toxic
49	LEAVGQERSVSLSPKDAPSF	0.88	0.7505	Non Allergen	Non Toxic
538	MAEMASTTHRMVGDTEEMKE	0.81	0.7435	Non Allergen	Non Toxic
181	YVTGPSALAADMHHSGDRSM	0.94	0.7087	Non Allergen	Non Toxic
733	IRTAAEESLKGTPLEDAKIY	0.76	0.6551	Non Allergen	Non Toxic
10	NTNARPEKPFIARMIHAFAV	0.7	0.5869	Non Allergen	Non Toxic
662	LEMSDNATAMGKAFDAAKND	0.64	0.5777	Non Allergen	Non Toxic
242	VVAVLGHSGAIGLTTFAVSL	0.8	0.4228	Non Allergen	Non Toxic
531	LTRMHSLMAEMASTTHRMVG	0.82	0.4224	Non Allergen	Non Toxic
